# Supplementary material for: UCK2 Drives Lung Adenocarcinoma Progression and Immune Dysregulation via the RHEB/mTOR Signaling Axis
Source: Oncol Res. 2026 May 21;34(6):26. doi: 10.32604/or.2026.078651 (PMC13223187; doi:10.32604/or.2026.078651)
Supplement: Supplementary file 1 [file OncolRes-34-78651-s001.zip]

Archive with 1 entries (1 files):
- TSP_OR_78651-s001.docx
